# Supplementary material for: Effect of Variety and Maturity Index on the Physicochemical Parameters Related to Virgin Olive Oil from Wudu (China)
Source: Foods. 2022 Dec 20;12(1):7. doi: 10.3390/foods12010007 (PMC9818180; doi:10.3390/foods12010007)
Supplement: Supplementary file 1 [file foods-12-00007-s001.zip]

Archive with 1 entries (1 files):
- foods-2034696-supplementary.pdf
